# Supplementary material for: Tamoxifen-resistant breast cancer cells exhibit reactivity with Wisteria floribunda agglutinin
Source: PLoS One. 2022 Aug 25;17(8):e0273513. doi: 10.1371/journal.pone.0273513 (PMC9409572; doi:10.1371/journal.pone.0273513)
Supplement: S1 Table — (XLSX) [file pone.0273513.s007.xlsx]

## Sheet: S1 Table
S1 Table. Clinicopathological features of patients.
Variables		Relapsed (n = 20)	Non-relapsed (n = 20)		p-value
Age (mean), y		49	49		0.91
Histology, n	NST	18	17		0.63
	Others	2	3
Tumor size (mean), mm		35.8	29.9		0.44
Lymph node metastasis, n	Yes	12	7		0.11
	No	8	13
HER2, n	Positive	1	0		0.31
	Negative	19	20
Adjuvant chemotherapy, n	Yes	11	10		0.75
	No	9	10
Organs of distant metastasis, n	Bone	10	0
	Lung	7	0
	Liver	7	0
	Others	12	0
NST, no special type; HER, human epidermal growth factor receptor-2
